# Supplementary material for: Maternal vitamin D depletion alters DNA methylation at imprinted loci in multiple generations
Source: Clin Epigenetics. 2016 Oct 12;8:107. doi: 10.1186/s13148-016-0276-4 (PMC5062906; doi:10.1186/s13148-016-0276-4)
Supplement: Additional file 1: Table S1. — (This additional file contains details for all statistical analysis performed, including p values, effect sizes, q values, regression model, and method of statistical test.) (XLSX 45 kb) [file 13148_2016_276_MOESM1_ESM.xlsx]

## Sheet: Original
	Figure/Table with data	Generation	Developmental timepoint	Sex	Phenotype (response variable)		t-test				regression models
						Sample Sizes	Cross 1: CON vs LVD		Cross 2: CON vs LVD		Diet effects		Diet independent PO effects (PO)		Diet dependent PO effects (Diet x PO)	q-value (regression models)
						cross1-CON, cross1-LVD, cross2-CON, cross2-LVD	p-value	Effect size (LVD-CON)	p-value	Effect size (LVD-CON)	p-value	Effect size (LVD-CON)	p-value	Effect size (Cross2- Cross1)	p-value	# of tests	Diet	PO	Diet x PO	Regression model	Statistical test
	Figure 1C	G0	Adult	F	25(OH)2D	5,3,5,6					1.97697e-05	-8.198ng/ml	0.0507	1.367ng/ml	0.0343					y~diet:cross	Least squares linear regression + Tukey-Kramer HSD post hoc
	Table 1	G0	Adult	F	Fecundity	15,12,16,13					0.8761	-0.600%	0.1027	-16.500%	0.5911					y~diet:cross	Logistic regression by generalized linear model
		G1	PND1	F & M	Litter size at birth	13,11,12,9					0.3768	-0.52	0.2589	0.565	0.5469					y~diet:cross	Least squares linear regression
			PND21		Litter size at weaning	13,11,12,9					0.6251	-0.367	0.0301	1.708	0.51					y~diet:cross	Least squares linear regression
			PND21		Male/female ratio	86,62,87,64					0.9033	0.637%	0.7947	-1.515%	0.8918					y~diet:cross	Logistic regression by generalized linear model
		G1	Adult	F	Fecundity	11,10,9,6					0.5536	-10.000%	0.8765	-1.000%	0.3112					y~diet:cross	Logistic regression by generalized linear model
		G2	PND1	F & M	Litter size at birth	10,7,7,5					0.5986	0.255	0.7103	-0.456	0.2785					y~diet:cross	Least squares linear regression
			PND21		Litter size at weaning	10,7,7,5					0.5986	0.255	0.7103	-0.456	0.2785					y~diet:cross	Least squares linear regression
			PND21		Male/female ratio	89,67,54,45					0.1811	-9.515%	0.2836	6.197%	0.4779					y~diet:cross	Logistic regression by generalized linear model
	Fig.2A	G1	8wks	M	Body weight	24,24,31,25	0.0403	1.246g	0.2757	-0.739g	0.635331	0.024g	6.15177e-08	2.966g	0.0270396	6	0.8872	1.85e-07	0.0972	y~diet:cross	Least squares linear regression
	Fig.2B				Percent lean mass	3,10,5,6	0.0777	-1.800%	0.1701	1.300%	0.887156	0.900%	8.95365e-06	-4.200%	0.0537032	6	0.8872	1.34e-05	0.1074	y~diet:cross	Least squares linear regression
					Percent fat mass		0.0904	1.800%	0.1064	-1.900%	0.88308	-1.200%	7.24436e-06	4.100%	0.032434	6	0.8872	1.34e-05	0.0972	y~diet:cross	Least squares linear regression
	Fig.2C				Testes weight	24,17,29,17	0.0007	24mg	0.4619	7mg	0.00465586	14mg	1.70216e-08	35mg	0.117761	6	0.0141	1.02e-07	0.1767	y~diet:cross	Least squares linear regression
					Normalized testes weight	22,17,29,14	0.002	0.003	0.2707	0.002	0.0043451	0.002	3.22107e-05	0.004	0.36141	6	0.0141	3.86e-05	0.43368	y~diet:cross	Least squares linear regression
	Fig.2D				Sperm count	25,17,29,15	0.9254	216529	0.5776	1.49224e+06	0.613762	674479	0.115345	2.47183e+06	0.706318	6	0.8872	0.1153	0.7063	y~diet:cross	Least squares linear regression
	Fig.3A	G2	PND4	F	Body weight	40,35,23,21	0.2006	0.115g	0.0107	-0.260g	0.25527	-0.024g	0.27227	-0.068g	0.00616595	2	0.2553	0.5446	0.0124	y~diet:cross	Least squares linear regression
			PND9				0.8956	0.015g	0.0431	-0.548g	0.0566239	-0.194g	0.55847	-0.031g	0.0414954	2	0.1132	0.5585	0.0415	y~diet:cross	Least squares linear regression
	Fig.3A	G2	PND4	M	Body weight	49,24,31,24	1e-05	0.452g	0.0019	-0.277g	0.207014	0.109g	0.00837529	-0.078g	4.44631e-08	2	0.414	0.0168	8.9e-08	y~diet:cross	Least squares linear regression
			PND9				0.0003	0.520g	0.0697	-0.392g	0.6223	0.096g	0.163682	-0.055g	0.000564937	2	0.6223	0.1637	0.0006	y~diet:cross	Least squares linear regression
	Fig.3A	G2	8wks	M	Body weight	23,10,13,11	0.9984	-0.020g	0.2201	-1.154g	0.284446	-0.517g	0.984011	0.076g	0.285102	6	0.4266	0.984	0.7161	y~diet:cross	Least squares linear regression
	Fig.3B				Percent lean mass	23,10,13,11	0.0787	1.700%	0.3851	1.100%	0.0601174	1.000%	0.000729458	-2.200%	0.716143	6	0.1803	0.0039	0.7161	y~diet:cross	Least squares linear regression
					Percent fat mass		0.0344	-1.800%	0.4198	-1.200%	0.0489779	-1.100%	0.00130317	2.100%	0.608135	6	0.1803	0.0039	0.7161	y~diet:cross	Least squares linear regression
	Fig.3C				Testes weight	21,10,13,11	0.3719	6mg	0.6119	-4mg	0.796159	3mg	0.0287078	12mg	0.298538	6	0.7962	0.04305	0.7161	y~diet:cross	Least squares linear regression
					Normalized testes weight		0.2604	0.001	0.7164	0	0.248886	0.001	0.0238232	0.002	0.5236	6	0.4266	0.04305	0.7161	y~diet:cross	Least squares linear regression
	Fig.3D				Sperm count	23,10,13,11	0.8986	-503315	0.3785	2.72281e+06	0.663743	1.30446e+06	0.360579	2.12514e+06	0.52723	6	0.7962	0.43272	0.7161	y~diet:cross	Least squares linear regression
	Fig.4B (liver)	G1	8wks	M	Igf2DMR1 methylation	10,11,10,9	0.7476	0.003965	0.3694	0.0155872	0.347536	0.0112	0.00195434	-0.0347935	0.57544	7	0.477517	0.007	0.5754	y~diet:cross	Least squares linear regression
					H19Cbs2 methylation	10,11,10,9	0.0388	-0.0263114	0.1554	0.0306325	0.84918	0.00117974	0.165577	-0.0171234	0.0167494	7	0.8492	0.2898	0.1169
					H19Cbs4 methylation	10,11,10,9	0.9673	0.000500455	0.1222	0.0277556	0.174181	0.0132663	0.464515	-0.00754048	0.189234	7	0.477517	0.647033	0.3311
					H19PP methylation	10,11,10,9	0.035	-0.00676727	0.7655	0.00163278	0.409261	-0.00236	0.0101859	-0.00822682	0.180717	7	0.477517	0.0238	0.3311
					IG-DMR methylation	10,11,10,9	0.8629	0.00238182	0.2623	0.0131894	0.386367	0.00778	0.554626	-0.00569499	0.545758	7	0.477517	0.647033	0.5754
					SnrpnICR methylation	10,11,10,9	0.7907	0.00189091	0.2433	0.0142872	0.229615	0.0062025	3.10456e-05	0.0311122	0.355631	7	0.477517	0.000217	0.49784
					Grb10DMR methylation	10,10,9,8	0.0044	-0.0622823	0.2498	-0.0188521	0.00187499	-0.0428331	0.696627	0.00565728	0.0799834	7	0.0133	0.6966	0.28
	Fig.4C (sperm)	G1	8wks	M	Igf2DMR1 methylation	10,11,10,9	0.2774	-0.00512	0.8559	-0.00116222	0.415911	-0.00305	0.325837	-0.00364862	0.606736	7	0.485217	0.576683	0.707817	y~diet:cross	Least squares linear regression
					H19Cbs2 methylation	10,11,10,9	0.0824	-0.0156155	0.0516	-0.00763111	0.0218273	-0.0120075	0.450817	0.00426479	0.415911	7	0.1526	0.576683	0.707817
					H19Cbs4 methylation	10,11,10,9	0.286	-0.0117841	0.7491	0.00117389	0.385478	-0.0058375	0.494311	0.00441867	0.291072	7	0.485217	0.576683	0.707817
					H19PP methylation	10,11,10,9	0.265	-0.00292273	0.9035	-0.000374444	0.413048	-0.0011375	1.37404e-06	-0.0114164	0.526017	7	0.485217	9.59e-06	0.707817
					IG-DMR methylation	10,11,10,9	0.2433	-0.0249573	0.0303	-0.0199533	0.0663743	-0.0236725	0.0737904	0.0229613	0.833681	7	0.2324	0.2583	0.8337
					SnrpnICR methylation	10,11,10,9	0.2621	0.00923682	0.6833	0.00161222	0.254683	0.0057325	0.619441	-0.00260965	0.421697	7	0.485217	0.6194	0.707817
					Grb10DMR methylation	10,10,10,9	0.2084	0.00993091	0.6159	-0.00301333	0.49204	0.003995	0.399945	-0.00440927	0.202768	7	0.492	0.576683	0.707817
	Fig.5A (liver)	G2	8wks	M	Igf2DMR1 methylation	10,8,10,10	0.1895	-0.0220875	0.8908	0.00227944	0.389942	-0.00891193	0.885116	-0.00158849	0.291743	7	0.86905	0.8851	0.5509	y~diet:cross	Least squares linear regression
					H19Cbs2 methylation	10,8,10,10	0.6109	0.0107662	0.7714	-0.00651111	0.891251	0.00121672	0.309742	-0.0152667	0.578096	7	0.8913	0.43358	0.67445
					H19Cbs4 methylation	10,8,10,10	0.3328	-0.01412	0.0127	-0.068045	0.00606736	-0.0412922	0.107647	0.0224031	0.0630957	7	0.0427	0.3766	0.4417
					H19PP methylation	10,8,10,10	0.8042	-0.0014525	0.4013	0.0038	0.74817	0.000938056	0.0672977	-0.00694944	0.475335	7	0.8913	0.3766	0.66542
					IG-DMR methylation	10,8,10,10	0.744	-0.0070725	0.9879	0.000265	0.803526	-0.00401139	0.290402	-0.0149992	0.78886	7	0.8913	0.43358	0.7889
					SnrpnICR methylation	10,8,10,10	0.9791	-0.00031375	0.0944	-0.01567	0.267917	-0.00883944	0.293089	-0.00759556	0.286418	7	0.86905	0.43358	0.5509
					Grb10DMR methylation	10,7,9,9	0.782	-0.00536528	0.2982	0.0275278	0.496592	0.0118493	0.552077	0.00951095	0.314775	7	0.86905	0.644117	0.5509
	Fig.5B (sperm)	G2	8wks	M	Igf2DMR1 methylation	10,8,10,10	0.8411	0.0013575	0.9765	0.000165	0.855067	0.00100389	0.238232	0.00503917	0.887156	7	0.8551	0.2779	0.9817	y~diet:cross	Least squares linear regression
					H19Cbs2 methylation	10,8,10,10	0.274	-0.0072075	0.4035	-0.002225	0.138995	-0.00426306	0.0774462	0.00526583	0.428549	7	0.322875	0.10836	0.9817
					H19Cbs4 methylation	10,8,10,10	0.4409	-0.00598125	0.1359	-0.003525	0.184502	-0.00423556	0.0274157	0.00775583	0.72778	7	0.322875	0.077	0.9817
					H19PP methylation	10,8,10,10	0.9609	-0.0001675	0.1791	-0.004585	0.319154	-0.00242	0.549541	0.00141194	0.353997	7	0.44688	0.5495	0.9817
					IG-DMR methylation	10,8,10,10	0.2413	-0.02081	0.0065	-0.02122	0.0134276	-0.0201639	0.0623735	0.0143689	0.97949	7	0.0938	0.10836	0.9817
					SnrpnICR methylation	10,8,10,10	0.3315	0.00920875	0.1304	0.003725	0.138038	0.00578861	0.032961	-0.00895528	0.5236	7	0.322875	0.077	0.9817
					Grb10DMR methylation	10,7,9,9	0.6749	0.00486125	0.2542	0.0046	0.399025	0.00434735	0.0259418	-0.0127516	0.981748	7	0.4655	0.077	0.9817
	Fig.6A (liver)	G2	PND9	M	Igf2DMR1 methylation	10,10,10,10	0.5529	0.00969	0.1676	-0.022595	0.567545	-0.0064525	0.419759	-0.0091325	0.158125	7	0.94395	0.72765	0.3689	y~diet:cross	Least squares linear regression
					H19Cbs2 methylation	10,10,10,10	0.2734	-0.01709	0.1543	0.017415	0.986279	0.0001625	0.167494	-0.0133425	0.0767361	7	0.9863	0.58625	0.26845
					H19Cbs4 methylation	10,10,10,10	0.0732	-0.02817	0.0154	-0.03997	0.00201372	-0.03407	0.758578	-0.00317	0.567545	7	0.014	0.7586	0.7278
					H19PP methylation	10,9,10,10	0.5722	-0.00429111	0.9446	-0.000555	0.653131	-0.00244329	0.623735	-0.00274987	0.72778	7	0.94395	0.72765	0.7278
					IG-DMR methylation	10,10,10,10	0.3979	-0.014335	0.4785	0.008875	0.792501	-0.00273	0.601174	-0.00543	0.266686	7	0.94395	0.72765	0.466725
					SnrpnICR methylation	10,10,10,10	0.9396	0.000835	0.5612	-0.00393	0.809096	-0.0015475	0.378443	0.0056525	0.709578	7	0.94395	0.72765	0.7278
					Grb10DMR methylation	10,10,10,10	0.0438	-0.03463	0.1106	0.02142	0.519996	-0.006605	0.031989	-0.02265	0.00903649	7	0.94395	0.224	0.063
	Fig.6B & C (liver)	G2	PND9	M	Igf2 expression	10,10,10,10	0.5413	0.0783085	0.9318	0.0125294	0.636796	0.045419	0.000107152	0.415035	0.732825	7	0.797883	0.0007	0.8072	y~diet:cross	Least squares linear regression
					H19 expression	10,10,10,10	0.9183	0.00773558	0.1699	-0.126582	0.30903	-0.0594233	0.00503501	0.171941	0.251189	7	0.797883	0.0175	0.4396
					Snrpn expression	10,10,10,10	0.0634	0.325266	0.6946	-0.0929332	0.418794	-0.0271055	0.776247	0.250726	0.149624	7	0.797883	0.905567	0.388033
					Grb10 expression	10,10,10,10	0.9625	0.00487805	0.7742	-0.0321951	0.857038	0.0141463	0.101391	-0.0165854	0.807235	7	0.857	0.2366	0.8072
					Dnmt3a expression	10,10,10,10	0.191	0.179666	0.5101	-0.0988858	0.683912	0.167131	0.63387	0.0584958	0.166341	7	0.797883	0.88746	0.388033
					Dnmt3b expression	10,10,10,10	0.0249	0.265811	0.6898	-0.0522456	0.20797	0.106783	0.961612	-0.00412466	0.0642688	7	0.797883	0.9616	0.388033
					Dnmt1 expression	10,10,10,10	0.4519	-0.0889527	0.8617	-0.0172166	0.483059	-0.0530846	0.20797	0.0961263	0.635331	7	0.797883	0.364	0.8072
	Supplemental Table 1. P-values, effect sizes (difference in mean between groups indicated in column header), adjusted p-values (q-values) and statistical analyses used in each comparison. Units for effect sizes are arbitrary unless otherwise listed.
	Pink highlighted boxes indicate p-values < 0.05 and q-values<0.1
